# Supplementary material for: Beneficial Effects of High Intensity Interval Training and/or Linseed Oil Supplementation to Limit Obesity-Induced Oxidative Stress in High Fat Diet-Fed Rats
Source: Nutrients. 2021 Oct 9;13(10):3531. doi: 10.3390/nu13103531 (PMC8537033; doi:10.3390/nu13103531)
Supplement: Supplementary file 1 [file nutrients-13-03531-s001.zip]

Archive with 1 entries (1 files):
- nutrients-1402714-supplementary.pdf
